# Supplementary material for: Emergence and Mechanism of Resistance of Tulathromycin Against Mycoplasma hyopneumoniae in a PK/PD Model and the Fitness Costs of 23S rRNA Mutants
Source: Front Vet Sci. 2022 Feb 11;9:801800. doi: 10.3389/fvets.2022.801800 (PMC8873822; doi:10.3389/fvets.2022.801800)
Supplement: Supplementary file 2 [file Data_Sheet_1.ZIP]

Archive with 25 entries (24 files):
- sequence/
- sequence/MHL22-MTIL1.seq
- sequence/MHL22-MTIL2.seq
- sequence/MHL22-MTIL3.seq
- sequence/MHL22-MTUL1.seq
- sequence/MHL22-MTUL2.seq
- sequence/MHL22MTIA1.seq
- sequence/MHL22MTIA2.seq
- sequence/MHL4-MTIA1.seq
- sequence/MHL4-MTIA2.seq
- sequence/MHL4-MTIL1.seq
- sequence/MHL4-MTIL2.seq
- sequence/MHL4-MTIL3.seq
- sequence/MHL4-MTUL1.seq
- sequence/MHL4-MTUL2.seq
- sequence/MHP23S.seq
- sequence/MHPL22.seq
- sequence/MHPL4.seq
- sequence/MTIA1 23S.seq
- sequence/MTIA2 23S.seq
- sequence/MTIL1 23S.seq
- sequence/MTIL2 23S.seq
- sequence/MTIL3 23S.seq
- sequence/MTUL1 23S.seq
- sequence/MTUL2 23S.seq
