# Supplementary material for: Emergence and Mechanism of Resistance of Tulathromycin Against Mycoplasma hyopneumoniae in a PK/PD Model and the Fitness Costs of 23S rRNA Mutants
Source: Front Vet Sci. 2022 Feb 11;9:801800. doi: 10.3389/fvets.2022.801800 (PMC8873822; doi:10.3389/fvets.2022.801800)
Supplement: Supplementary file 2 [file Data_Sheet_1.ZIP › sequence/MHL4-MTIL2.seq]

GTAGTTATGCTATGATGACTTACCCAAGTCATTATTTGAGCAAAAAGAACCACATTTTCAAGCAATTTTTGACTCGATTTTATCAGAAAGGGCCTCAAAAAGACTCTCTACTCATAAAGTAAAAAACCGCGCTGAAGTTTCTGGAACCGGAAAAAAACCCTGAAAGCAAAAATCGACAGGAAAGGCGAGAGCTGGATCTAAAAGATCACCAATTTTCGTAGGTGGTGGTCGGGCTTTTGGGCCAACTACCCAAAGAAATTATAATTTAAAAGTAAATAAAAAAGTAAAAAAATTAGCTTTTATTTCAGCGCTTTCCCAACTAGCTCAAAATCAACAAATTCTTGTAAATGATTTTTCAATGAATAAAATTTCAACAAAATTACTAGTTGATCAATTAAAAATTTTTAAAATTGACCAACTTCGTCACATTTTAATCGCTTCTAGTGATCCGAATTTGTTTTTATCGGCACGAAACCTACCAAATGTTGAGCTGGTAAAAACGAATTCGCTAACAGTTGAATCACTAATTAAGGCCGATTTGTTAATAATTTCCAAAAATGAAATTACTAATTGAAAAAAAAAAAAAACCAAAAAAATAA
